# Supplementary material for: Selection and Validation of Appropriate Reference Genes for Quantitative Real-Time PCR Analysis of Gene Expression in Lycoris aurea
Source: Front Plant Sci. 2016 Apr 25;7:536. doi: 10.3389/fpls.2016.00536 (PMC4843812; doi:10.3389/fpls.2016.00536)
Supplement: Table S1 — The detailed information of samples collected from various tissues/experimental conditions. [file Table1.XLS]

## Sheet: RNA-Seq
Table S1| The detailed information of samples collected from various tissues/experimental conditions.
Treatments	Reagent/Treatment condition	Concentration	Part of samples collected	Treatment time
NaCl stress	sodium chloride	400 mmol/L	roots	0, 1, 6, and 24 h
PEG stress	PEG-6000	20% (v/v)	roots	0, 1, 6, and 24 h
Cold stress	4 ºC	-	roots	0, 1, 6, and 24 h
Heat stress	42 ºC	-	roots	0, 1, 6, and 24 h
ABA treatment	abscisic acid	100 μmol/L	roots	0, 1, 6, and 24 h
MeJA treatment	methyl jasmonate	100 μmol/L	roots	0, 1, 6, and 24 h
SNP treatment	sodium nitroprusside	500 μmo/L	roots	0, 1, 6, and 24 h
Tissue samples	-	-	filament, anther, column, petal, ovary and stem at floweing time/root, bulb and leaf from the same plant when flowers wilted
