# Supplementary material for: Selection and Validation of Appropriate Reference Genes for Quantitative Real-Time PCR Analysis of Gene Expression in Lycoris aurea
Source: Front Plant Sci. 2016 Apr 25;7:536. doi: 10.3389/fpls.2016.00536 (PMC4843812; doi:10.3389/fpls.2016.00536)
Supplement: Table S3 — geNorm ranking of 14 candidate reference genes. M-value: expression stability value. The stability of genes was ranked according to the M-value. [file Table3.XLS]

## Sheet: Sheet1
Table S3| geNorm ranking of 14 candidate reference genes.
Rank	All samples		NaCl		PEG		Cold		Heat		ABA		MeJA		SNP		Tissues
	Gene	M-value	Gene	M-value	Gene	M-value	Gene	M-value	Gene	M-value	Gene	M-value	Gene	M-value	Gene	M-value	Gene	M-value
1	EXP1	1.24042	CYP1	0.481925	EXP1	0.359082	CYP2	0.502168	CYP1	0.428702	EXP1	0.455514	CYP2	0.497097	PP2A	0.566897	EXP1	1.44828
1	TIP41	1.24042	TIP41	0.481925	PTBP1	0.359082	UBC	0.502168	YLS8	0.428702	PTBP1	0.455514	TIP41	0.497097	PTBP1	0.566897	TIP41	1.44828
3	CYP1	1.41758	PP2A	0.570985	UBC	0.439311	EXP1	0.557755	GAPDH	0.57927	GAPDH	0.585368	EXP2	0.560345	EXP1	0.669392	PTBP1	1.47196
4	PTBP1	1.50897	CYP2	0.610281	TIP41	0.505965	GAPDH	0.618333	EXP1	0.69159	CYP2	0.682898	CYP1	0.627071	TIP41	0.776532	UBC	1.60387
5	ACT	1.74359	EXP1	0.705424	PP2A	0.596469	ACT	0.713808	PTBP1	0.834568	UBC	0.722978	PTBP1	0.700985	CYP2	0.837109	CYP1	1.76586
6	EXP2	1.95654	UBC	0.72556	EXP2	0.636972	TIP41	0.771362	ACT	0.987526	YLS8	0.752723	PP2A	0.723315	EXP2	0.884069	PP2A	1.94798
7	CYP2	2.09535	GAPDH	0.75862	CYP2	0.658435	CYP1	0.873852	UBC	1.06623	PP2A	0.798159	EXP1	0.748945	CYP1	0.942533	α-TUB	2.04939
8	YLS8	2.19634	EXP2	0.792805	EF1-α	0.683942	PTBP1	1.09047	TIP41	1.10786	EF1-α	0.821518	UBC	0.892209	GAPDH	1.02326	ACT	2.15668
9	UBC	2.30203	EF1-α	0.819498	GAPDH	0.735462	β-TUB	1.40088	CYP2	1.23925	EXP2	0.847371	GAPDH	0.99029	UBC	1.08552	YLS8	2.25423
10	GAPDH	2.40339	PTBP1	0.85337	CYP1	0.783694	EF1-α	1.61747	EF1-α	1.3411	TIP41	0.878774	β-TUB	1.07052	β-TUB	1.14517	CYP2	2.33583
11	EF1-α	2.50055	β-TUB	0.931402	β-TUB	0.875647	α-TUB	1.8363	β-TUB	1.43484	CYP1	0.925942	ACT	1.23333	EF1-α	1.29376	EXP2	2.46164
12	α-TUB	2.60477	YLS8	0.995198	ACT	0.960223	EXP2	2.01214	EXP2	1.62246	ACT	1.02662	EF1-α	1.35974	ACT	1.42986	GAPDH	2.56622
13	β-TUB	2.69189	ACT	1.06903	YLS8	1.04262	YLS8	2.23538	α-TUB	1.78555	β-TUB	1.14421	YLS8	1.50696	YLS8	1.58075	EF1-α	2.68158
14	PP2A	2.78637	α-TUB	1.25026	α-TUB	1.22362	PP2A	2.45709	PP2A	2.1431	α-TUB	1.3405	α-TUB	1.69949	α-TUB	1.83697	β-TUB	2.78524
M-value: expression stability value.
