# Supplementary material for: Selection and Validation of Appropriate Reference Genes for Quantitative Real-Time PCR Analysis of Gene Expression in Lycoris aurea
Source: Front Plant Sci. 2016 Apr 25;7:536. doi: 10.3389/fpls.2016.00536 (PMC4843812; doi:10.3389/fpls.2016.00536)
Supplement: Table S4 — Pairwise variation (Vn/n+1) analysis of 14 candidate reference genes calculated by geNorm to determine the optimal number of reference genes for normalization. The threshold value was proposed to be 0.15, below which the inclusion of an additional reference genes is not necessary. [file Table4.XLS]

## Sheet: Sheet1
Table S4| Pairwise variation (Vn/n+1) analysis of 14 candidate reference genes calculated by geNorm to determine the optimal number of reference genes for normalization.
Vn/n+1	All samples	NaCl	PEG	Cold	Heat	ABA	MeJA	SNP	Tissues
V2/3	0.459	0.191	0.149	0.177	0.207	0.204	0.18	0.223	0.432
V3/4	0.345	0.139	0.129	0.15	0.182	0.176	0.154	0.2	0.389
V4/5	0.376	0.152	0.132	0.156	0.195	0.133	0.145	0.164	0.365
V5/6	0.352	0.108	0.103	0.127	0.197	0.113	0.106	0.137	0.34
V6/7	0.3	0.1	0.085	0.146	0.157	0.111	0.096	0.135	0.279
V7/8	0.26	0.097	0.079	0.206	0.13	0.093	0.154	0.139	0.262
V8/9	0.256	0.084	0.088	0.267	0.171	0.087	0.134	0.129	0.246
V9/10	0.239	0.086	0.085	0.23	0.157	0.084	0.122	0.117	0.218
V10/11	0.223	0.104	0.107	0.245	0.148	0.092	0.169	0.169	0.235
V11/12	0.219	0.096	0.108	0.216	0.197	0.12	0.155	0.164	0.219
V12/13	0.205	0.103	0.104	0.241	0.193	0.13	0.164	0.169	0.218
V13/14	0.204	0.161	0.159	0.248	0.298	0.175	0.196	0.233	0.206
