# Supplementary material for: Selection and Validation of Appropriate Reference Genes for Quantitative Real-Time PCR Analysis of Gene Expression in Lycoris aurea
Source: Front Plant Sci. 2016 Apr 25;7:536. doi: 10.3389/fpls.2016.00536 (PMC4843812; doi:10.3389/fpls.2016.00536)
Supplement: Table S5 — NormFinder ranking of 14 candidate reference genes. SV: stability value. The stability of genes was ranked according to the SV. [file Table5.XLS]

## Sheet: Ranking
Table S5| NormFinder ranking of 14 candidate reference genes.
Rank	All samples		NaCl		PEG		Cold		Heat		ABA		MeJA		SNP		Tissues
	Gene	SV	Gene	SV	Gene	SV	Gene	SV	Gene	SV	Gene	SV	Gene	SV	Gene	SV	Gene	SV
1	EXP1	0.652	EXP1	0.067	UBC	0.17571	UBC	0.174038	EXP1	0.267763	EXP1	0.124039	UBC	0.367463	GAPDH	0.220783	EXP1	0.898974
2	TIP41	0.817	UBC	0.134	EXP1	0.195293	CYP2	0.218309	PTBP1	0.321369	PTBP1	0.299342	CYP1	0.441901	UBC	0.411443	TIP41	1.07696
3	CYP1	0.878	EXP2	0.366	PTBP1	0.201983	EXP1	0.256663	GAPDH	0.405493	CYP2	0.309232	TIP41	0.54478	EXP2	0.540867	PTBP1	1.10061
4	PTBP1	1.058	EF-1α	0.381	EF-1α	0.290596	CYP1	0.551774	CYP1	0.545646	UBC	0.342556	PTBP1	0.566265	TIP41	0.618281	ACT	1.13913
5	ACT	1.151	PTBP1	0.437	PP2A	0.316915	GAPDH	0.556575	YLS8	0.585404	EXP2	0.404917	GAPDH	0.600527	PTBP1	0.656248	CYP1	1.14932
6	EXP2	1.289	CYP2	0.482	TIP41	0.357814	ACT	0.562758	TIP41	0.795605	GAPDH	0.422546	EXP1	0.650349	β-TUB	0.761844	PP2A	1.22078
7	CYP2	1.344	TIP41	0.533	EXP2	0.472268	TIP41	0.728718	ACT	0.804122	YLS8	0.465432	EXP2	0.65738	PP2A	0.786045	UBC	1.24081
8	YLS8	1.425	CYP1	0.562	CYP2	0.505576	PTBP1	1.44474	CYP2	0.807825	EF-1α	0.485785	β-TUB	0.684453	EXP1	0.795538	CYP2	1.29403
9	EF-1α	1.44	PP2A	0.589	GAPDH	0.572456	EF-1α	1.56258	UBC	0.865781	TIP41	0.500487	PP2A	0.699218	CYP1	0.85338	α-TUB	1.35874
10	UBC	1.562	GAPDH	0.614	CYP1	0.712824	β-TUB	1.58402	EF-1α	0.940221	PP2A	0.572835	CYP2	0.745958	CYP2	0.928961	YLS8	1.41934
11	β-TUB	1.712	YLS8	0.733	ACT	0.73853	EXP2	1.74879	β-TUB	0.987436	CYP1	0.763201	ACT	1.04765	EF-1α	0.984467	EXP2	1.65842
12	GAPDH	1.804	ACT	0.793	YLS8	0.836423	α-TUB	1.80358	EXP2	1.60448	ACT	0.922665	EF-1α	1.1582	ACT	1.11213	GAPDH	1.78288
13	α-TUB	1.833	β-TUB	0.865	β-TUB	0.935625	YLS8	2.03573	α-TUB	1.89967	β-TUB	1.27094	YLS8	1.52436	YLS8	1.4591	EF-1α	1.87146
14	PP2A	1.947	α-TUB	1.559	α-TUB	1.53658	PP2A	2.3811	PP2A	2.87806	α-TUB	1.69323	α-TUB	1.88447	α-TUB	2.24727	β-TUB	1.96132
SV: stability value.
