# Supplementary material for: Selection and Validation of Appropriate Reference Genes for Quantitative Real-Time PCR Analysis of Gene Expression in Lycoris aurea
Source: Front Plant Sci. 2016 Apr 25;7:536. doi: 10.3389/fpls.2016.00536 (PMC4843812; doi:10.3389/fpls.2016.00536)
Supplement: Table S6 — BestKeeper ranking of 14 candidate reference genes. CV, coefficient of variation; SD, standard deviation. The stability of genes was ranked according to CV and SD. [file Table6.XLS]

## Sheet: Ranking
Table S6| BestKeeper ranking of 14 candidate reference genes.
Rank	All samples		NaCl		PEG		Cold		Heat		ABA		MeJA		SNP		Tissues
	Gene	CV±SD	Gene	CV±SD	Gene	CV±SD	Gene	CV±SD	Gene	CV±SD	Gene	CV±SD	Gene	CV±SD	Gene	CV±SD	Gene	CV±SD
14	GAPDH	21.47±3.87	α-TUB	11.99±1.44	α-TUB	12.73±1.42	YLS8	16.75±2.85	α-TUB	16.90±2.04	β-TUB	12.13±2.47	α-TUB	19.84±2.53	α-TUB	23.13±3.00	α-TUB	15.33±2.56
13	UBC	20.57±3.66	GAPDH	8.48±1.26	β-TUB	8.04±1.52	PP2A	16.56±3.77	PP2A	15.83±3.99	CYP1	10.87±1.91	YLS8	10.04±1.70	ACT	10.06±1.64	β-TUB	12.12±2.66
12	α-TUB	20.35±2.73	β-TUB	6.95±1.36	CYP1	7.38±1.22	EF1-α	16.03±2.77	EXP2	11.24±2.93	α-TUB	10.09±1.25	EF1-α	9.11±1.60	YLS8	9.41±1.48	EF1-α	10.45±2.20
11	YLS8	15.07±2.79	CYP1	6.58±1.13	GAPDH	6.85±0.99	β-TUB	14.23±3.00	EF1-α	9.67±1.86	UBC	8.84±1.35	ACT	8.95±1.47	EF1-α	8.07±1.47	GAPDH	9.99±2.45
10	ACT	15.03±2.71	YLS8	5.83±0.99	CYP2	5.38±1.17	α-TUB	11.43±1.24	β-TUB	9.64±2.11	EF1-α	8.33±1.50	β-TUB	4.75±0.94	UBC	5.68±0.87	YLS8	9.72±2.09
9	CYP1	13.61±2.57	TIP41	5.69±1.11	YLS8	4.65±0.78	GAPDH	8.46±1.34	CYP2	8.41±1.97	PP2A	7.48±1.59	GAPDH	4.48±0.68	β-TUB	4.86±0.99	CYP1	9.17±2.07
8	PTBP1	13.41±2.87	PP2A	4.93±1.06	EXP2	4.60±1.06	EXP2	6.74±1.57	CYP1	7.94±1.54	GAPDH	7.11±1.05	UBC	4.07±0.62	CYP1	4.85±0.84	PP2A	9.15±2.18
7	EF1-α	12.24±2.30	ACT	4.31±0.69	PP2A	4.59±0.95	UBC	6.74±1.01	UBC	7.61±1.22	YLS8	6.16±1.10	PP2A	3.57±0.71	CYP2	4.67±1.02	ACT	9.11±2.05
6	PP2A	11.40±2.55	EF1-α	4.24±0.73	TIP41	4.28±0.80	EXP1	6.12±1.31	GAPDH	7.49±1.26	CYP2	5.44±1.22	CYP2	3.53±0.76	GAPDH	4.43±0.69	UBC	8.48±2.04
5	TIP41	11.37±2.38	CYP2	3.99±0.89	ACT	4.14±0.65	CYP1	5.50±0.91	TIP41	7.23±1.48	PTBP1	4.56±0.89	PTBP1	3.22±0.61	PP2A	3.73±0.76	TIP41	7.60±1.88
4	β-TUB	10.96±2.28	UBC	3.12±0.46	EF1-α	4.13±0.68	ACT	5.43±0.87	YLS8	6.90±1.42	EXP1	3.90±0.81	EXP2	2.97±0.68	EXP1	3.68±0.73	PTBP1	7.24±1.89
3	EXP2	9.74±2.45	EXP1	2.48±0.51	UBC	3.84±0.54	CYP2	4.98±1.13	EXP1	6.74±1.54	TIP41	3.44±0.65	CYP1	2.75±0.45	TIP41	3.60±0.67	EXP2	7.00±1.97
2	EXP1	9.59±2.14	EXP2	2.42±0.57	EXP1	2.93±0.60	PTBP1	4.93±0.93	PTBP1	5.57±1.18	EXP2	3.10±0.73	TIP41	2.43±0.45	EXP2	3.45±0.81	EXP1	6.53±1.65
1	CYP2	6.73±1.54	PTBP1	1.80±0.36	PTBP1	2.93±0.57	TIP41	3.82±0.75	ACT	4.26±0.71	ACT	2.70±0.43	EXP1	2.34±0.48	PTBP1	3.19±0.60	CYP2	5.51±1.34
CV: coefficient of variation
SD: standard deviation.
