# Supplementary material for: Selection and Validation of Appropriate Reference Genes for Quantitative Real-Time PCR Analysis of Gene Expression in Lycoris aurea
Source: Front Plant Sci. 2016 Apr 25;7:536. doi: 10.3389/fpls.2016.00536 (PMC4843812; doi:10.3389/fpls.2016.00536)
Supplement: Table S7 — Comprehensive stability ranking of 14 candidate reference genes based on the results of the three software programs. The comprehensive ranking of each gene was calculated by the geometric mean of the rankings in geNorm, NormFinder, and BestKeeper. [file Table7.XLS]

## Sheet: All-Ranking
Table S7| Comprehensive stability ranking of 14 candidate reference genes based on the results of the three software programs.
All samples						NaCl						PEG						Cold						Heat						ABA						MeJA						SNP						Tissues
Gene	geNorm	NormFinder	BestKeeper	Geomean	SD	Gene	geNorm	NormFinder	BestKeeper	Geomean	SD	Gene	geNorm	NormFinder	BestKeeper	Geomean	SD	Gene	geNorm	NormFinder	BestKeeper	Geomean	SD	Gene	geNorm	NormFinder	BestKeeper	Geomean	SD	Gene	geNorm	NormFinder	BestKeeper	Geomean	SD	Gene	geNorm	NormFinder	BestKeeper	Geomean	SD	Gene	geNorm	NormFinder	BestKeeper	Geomean	SD	Gene	geNorm
α-TUB	12	13	12	12.3245	2	α-TUB	14	14	14	14	0	α-TUB	14	14	14	14	0	PP2A	14	14	13	13.6584	0.57735	PP2A	14	14	13	13.6584	0.57735	β-TUB	13	13	14	13.3251	0.57735	α-TUB	14	14	14	14	0	α-TUB	14	14	14	14	0	β-TUB	14
GAPDH	10	12	14	11.8878	0.57735	β-TUB	11	13	12	11.9722	1	β-TUB	11	13	13	12.2959	1.1547	YLS8	13	13	14	13.3251	0.57735	α-TUB	13	13	14	13.3251	0.57735	α-TUB	14	14	12	13.2988	1.1547	YLS8	13	13	13	13	0	YLS8	13	13	12	12.6577	0.57735	EF1-α	13
PP2A	14	14	6	10.5553	4.6188	YLS8	12	11	10	10.9696	1	YLS8	13	12	9	11.1975	2.08167	α-TUB	11	12	10	10.9696	1	EXP2	12	12	12	12	0	CYP1	11	11	13	11.6299	1.1547	EF1-α	12	12	12	12	0	ACT	12	12	13	12.3245	0.57735	GAPDH	12
UBC	9	10	13	10.5373	2.08167	ACT	13	12	7	10.2977	3.21455	CYP1	10	10	12	10.6266	1.1547	EF1-α	10	9	12	10.2599	1.52753	β-TUB	11	11	10	10.656	0.57735	EF1-α	8	8	10	8.61774	1.1547	ACT	11	11	11	11	0	EF1-α	11	11	11	11	0	YLS8	9
YLS8	8	8	11	8.89592	1.73205	GAPDH	7	10	13	9.69052	3	GAPDH	9	9	11	9.6226	1.1547	EXP2	12	11	8	10.1833	2.08167	EF1-α	10	10	11	10.3228	0.57735	PP2A	7	10	9	8.57262	1.52753	β-TUB	10	8	10	9.28318	1.1547	β-TUB	10	6	9	8.14325	2.08167	α-TUB	7
EF1-α	11	9	7	8.84934	4.72582	PP2A	3	9	8	6	3.21455	ACT	12	11	5	8.70659	3.78594	β-TUB	9	10	11	9.96655	1	CYP2	9	8	9	8.6535	0.57735	YLS8	6	7	7	6.6494	0.57735	GAPDH	9	5	9	7.39864	2.3094	CYP1	7	9	8	7.95811	1	EXP2	11
β-TUB	13	11	4	8.30103	2	EF1-α	9	4	6	6	2.51661	CYP2	7	8	10	8.24257	1.52753	GAPDH	4	5	9	5.64622	2.64575	UBC	7	9	7	7.61166	1.1547	TIP41	10	9	3	6.4633	3.78594	PP2A	6	9	7	7.23043	1.52753	CYP2	5	10	7	7.0473	2.51661	PP2A	6
ACT	5	5	10	6.29961	2.88675	CYP2	4	6	5	4.93242	1	EXP2	6	7	8	6.95205	1	CYP1	7	4	5	5.19249	1.52753	TIP41	8	6	5	6.21447	1.52753	UBC	5	4	11	6.03681	3.78594	PTBP1	5	4	5	4.64159	0.57735	UBC	9	2	10	5.64622	4.3589	CYP1	5
PTBP1	4	4	8	5.03968	1.73205	CYP1	1	8	11	4.44796	5.1316	PP2A	5	5	7	5.59344	1.1547	PTBP1	8	8	2	5.03968	3.4641	GAPDH	3	3	6	3.77976	1.73205	ACT	12	12	1	5.24148	6.35085	EXP2	3	7	4	4.37952	2.08167	EXP1	3	8	4	4.57886	2.64575	ACT	8
EXP2	6	6	3	4.7622	2.3094	TIP41	1	7	9	3.97906	4.16333	TIP41	4	6	6	5.24148	1.1547	ACT	5	6	4	4.93242	1	ACT	6	7	1	3.47603	3.21455	GAPDH	3	6	8	5.24148	2.51661	UBC	8	1	8	4	4.04145	TIP41	4	4	3	3.63424	0.57735	UBC	4
CYP1	3	3	9	4.32675	3.4641	PTBP1	10	5	1	3.68403	4.50925	EF1-α	8	4	4	5.03968	2.3094	EXP1	3	3	6	3.77976	1.73205	CYP1	1	4	8	3.1748	3.51188	EXP2	9	5	2	4.4814	3.51188	CYP2	1	10	6	3.91487	4.50925	GAPDH	8	1	6	3.63424	3.60555	CYP2	10
CYP2	7	7	1	3.65931	3.4641	EXP2	8	3	2	3.63424	3.21455	UBC	3	1	3	2.08008	1.1547	TIP41	6	7	1	3.47603	3.21455	YLS8	1	5	4	2.71442	2.08167	CYP2	4	3	6	4.16017	1.52753	EXP1	7	6	1	3.47603	3.21455	EXP2	6	3	2	3.30193	2.08167	PTBP1	3
TIP41	1	2	5	2.15443	2.08167	UBC	6	2	4	3.63424	2	EXP1	1	2	2	1.5874	0.57735	UBC	1	1	7	1.91293	3.4641	PTBP1	5	2	2	2.71442	1.73205	PTBP1	1	2	5	2.15443	2.08167	CYP1	4	2	3	2.8845	1	PP2A	1	7	5	3.27107	3.05505	TIP41	1
EXP1	1	1	2	1.25992	0.57735	EXP1	5	1	3	2.46621	2	PTBP1	1	3	1	1.44225	1.1547	CYP2	1	2	3	1.81712	1	EXP1	4	1	3	2.28943	1.52753	EXP1	1	1	4	1.5874	1.73205	TIP41	1	3	2	1.81712	1	PTBP1	1	5	1	1.70998	2.3094	EXP1	1
[truncated: 4 more columns]
